# Supplementary material for: Invasive Fungal Breakthrough Infections under Targeted Echinocandin Prophylaxis in High-Risk Liver Transplant Recipients
Source: J Fungi (Basel). 2023 Feb 18;9(2):272. doi: 10.3390/jof9020272 (PMC9961099; doi:10.3390/jof9020272)
Supplement: Supplementary file 1 [file jof-09-00272-s001.zip]

Archive with 1 entries (1 files):
- jof-2203794-supplementary-done.pdf
